# Supplementary material for: Involvement of NADPH oxidase isoforms in the production of O2− manipulated by ABA in the senescing leaves of early-senescence-leaf (esl) mutant rice (Oryza sativa)
Source: PLoS One. 2018 Jan 8;13(1):e0190161. doi: 10.1371/journal.pone.0190161 (PMC5757929; doi:10.1371/journal.pone.0190161)
Supplement: S1 Table — (XLSX) [file pone.0190161.s001.xlsx]

## Sheet: Sheet1
S1 Table. O2- production rate and ABA contents in two genotypes.
ABA content (ng g-1 FW)
		Repeat1	Repeat2	Repeat3	Average	Stdev
Wild	0d	40.0149	42.2	38.13	40.115	2.03684
	7d	15.8796	17.2461	16.56	16.5619	0.683253
	14d	74.8099	63.5468	69.1	69.1522	5.63176
	21d	26.9692	27.41	25.96	26.7797	0.743336
	28d	65.6806	119.889	91.98	92.5166	27.1084
esl	0d	153.64	226.696	189.99	190.109	36.5279
	7d	154.316	107.889	132.01	131.405	23.2193
	14d	426.542	196.905	321.12	314.855	114.947
	21d	205.634	107.051	157.01	156.565	49.2932
	28d	735.211	571.597	652.88	653.229	81.8076
O2- production rate (nmol min-1 mg-1 protein)
		Repeat1	Repeat2	Repeat3	Average	Stdev
Wild	0d	11.3088	9.18803	12.849	11.1153	1.83812
	7d	15.3781	14.0936	11.29	13.5872	2.09056
	14d	24.093	15.08	24.3152	21.1628	5.26895
	21d	17.1371	9.85697	20.0228	15.6723	5.23883
	28d	13.6719	17.9004	14.635	15.4025	2.21622
esl	0d	24.787	19.9152	19.1016	21.2679	3.07462
	7d	30.1279	40.055	35.416	35.1996	4.96708
	14d	46.3579	40.1413	53.229	46.5761	6.54659
	21d	66.2753	60.9551	50.5151	59.2485	8.01749
	28d	82.5103	79.8951	87.4872	83.2975	3.85682
