# Supplementary material for: Involvement of NADPH oxidase isoforms in the production of O2− manipulated by ABA in the senescing leaves of early-senescence-leaf (esl) mutant rice (Oryza sativa)
Source: PLoS One. 2018 Jan 8;13(1):e0190161. doi: 10.1371/journal.pone.0190161 (PMC5757929; doi:10.1371/journal.pone.0190161)
Supplement: S2 Table — (XLSX) [file pone.0190161.s002.xlsx]

## Sheet: Sheet1
S2 Table. O2- production in detached leaf segments treated by exogenous ABA solution.
ABA treatment	nmol min-1 mg-1 protein
	Repeat1	Repeat2	Repeat3	Aveage	Stdev
CK	2.78698	5.91519	5.10159	4.60125	1.62302
10µM	10.1279	8.05498	15.416	11.1996	3.79576
50µM	24.3579	20.1413	31.229	25.2427	5.59657
100µM	31.2753	30.9551	24.5151	28.9152	3.81392
500µM	30.5103	24.8951	21.4872	25.6309	4.55631
