# Supplementary material for: Involvement of NADPH oxidase isoforms in the production of O2− manipulated by ABA in the senescing leaves of early-senescence-leaf (esl) mutant rice (Oryza sativa)
Source: PLoS One. 2018 Jan 8;13(1):e0190161. doi: 10.1371/journal.pone.0190161 (PMC5757929; doi:10.1371/journal.pone.0190161)
Supplement: S3 Table — (XLSX) [file pone.0190161.s003.xlsx]

## Sheet: Sheet1
S3 Table. O2- production in detached leaf segments treated by exogenous ABA solution and DPI solution, respectively.
nmol min-1 mg-1 protein	Repeat1	Repeat2	Repeat3	Aveage	Stdev
CK	2.78698	5.91519	8.10159	5.60125	2.67118
ABA	27.2753	20.9551	24.5151	24.2485	3.16851
DPI+ABA	9.78698	6.91519	13.1016	9.93459	3.09584
