# Supplementary material for: Involvement of NADPH oxidase isoforms in the production of O2− manipulated by ABA in the senescing leaves of early-senescence-leaf (esl) mutant rice (Oryza sativa)
Source: PLoS One. 2018 Jan 8;13(1):e0190161. doi: 10.1371/journal.pone.0190161 (PMC5757929; doi:10.1371/journal.pone.0190161)
Supplement: S4 Table — (XLSX) [file pone.0190161.s004.xlsx]

## Sheet: Sheet1
S4 Table. The relative expressions of OsNox isoforms in two genotypes.
		Repeat1	Repeat2	Repeat3	Aveage	Stdev
Nox1	Wild	1	1	1	1	0
Nox2	Wild	0.103665	0.100134	0.108819	0.104206	0.00436773
Nox3	Wild	2.39496	2.17347	2.37841	2.31561	0.123378
Nox4	Wild	0.000444616	0.000391695	0.000368512	0.000401607	3.90083e-05
Nox5	Wild	0.0125791	0.0099941	0.0108083	0.0111272	0.00132167
Nox6	Wild	0.00911989	0.00648681	0.00703979	0.00754883	0.00138839
Nox7	Wild	0.0157723	0.0162098	0.012102	0.0146947	0.002256
FR01	Wild	0.00402599	0.00285833	0.0033909	0.00342507	0.000584579
FR07	Wild	1.39929	1.24142	1.38711	1.3426	0.0878399
Nox1	esl	0.314253	0.289172	0.314253	0.305893	0.0144807
Nox2	esl	0.479632	0.438303	0.493116	0.47035	0.0285612
Nox3	esl	0.167241	0.170755	0.205898	0.181298	0.0213764
Nox4	esl	0.000260572	0.000200159	0.000169217	0.000209983	4.64631e-05
Nox5	esl	0.0804502	0.0793563	0.0918516	0.083886	0.00692
Nox6	esl	0.0888707	0.0796418	0.0869576	0.0851567	0.00487086
Nox7	esl	0.225336	0.206854	0.243087	0.225092	0.0181178
Nox8	esl	0.00025007	0.00013451	8.49691e-05	0.000156516	8.47217e-05
Nox9	esl	0.65134	0.593723	0.655243	0.633435	0.0344471
