# Supplementary material for: Involvement of NADPH oxidase isoforms in the production of O2− manipulated by ABA in the senescing leaves of early-senescence-leaf (esl) mutant rice (Oryza sativa)
Source: PLoS One. 2018 Jan 8;13(1):e0190161. doi: 10.1371/journal.pone.0190161 (PMC5757929; doi:10.1371/journal.pone.0190161)
Supplement: S5 Table — (XLSX) [file pone.0190161.s005.xlsx]

## Sheet: Sheet1
S5 Table. Temporal expressions of OsNox isoforms in two genotypes during the grain-filling stage.
Nox1		Repeat1	Repeat2	Repeat3	Aveage	Stdev
Wild	0d	1	1	1	1	0
	7d	0.768438	0.712025	0.817902	0.766122	0.0529765
	14d	0.939523	0.852635	0.864537	0.885565	0.0471063
	21d	0.864537	0.817902	0.913831	0.865424	0.0479708
	28d	0.255253	0.243164	0.279322	0.259246	0.0184068
esl	0d	0.314253	0.289172	0.314253	0.305893	0.0144807
	7d	0.124137	0.11744	0.139661	0.127079	0.0113988
	14d	0.0625	0.0587202	0.0642571	0.0618258	0.00282938
	21d	0.0733022	0.0733022	0.0853775	0.0773273	0.0069717
	28d	0.0295643	0.0222508	0.0197774	0.0238642	0.005089
Nox2		Repeat1	Repeat2	Repeat3	Aveage	Stdev
Wild	0d	1	1	1	1	0
	7d	1.11729	1.02811	0.907519	1.01764	0.105275
	14d	0.840896	0.692555	0.752623	0.762025	0.0746164
	21d	0.602904	0.562529	0.5	0.555144	0.0518479
	28d	0.590496	0.578344	0.615572	0.594804	0.0189842
esl	0d	4.62675	4.37717	4.53154	4.51182	0.125952
	7d	1.59107	1.54756	1.6358	1.59148	0.044121
	14d	1.90528	1.86607	1.75321	1.84152	0.0789485
	21d	1.07923	1.08673	1.18921	1.11839	0.0614441
	28d		0.00349619	0.00317286	0.00333453	0.000228629
Nox3		Repeat1	Repeat2	Repeat3	Aveage	Stdev
Wild	0d	1	1	1	1	0
	7d	0.547147	0.615572	0.68302	0.615246	0.0679372
	14d	0.450625	0.479632	0.426317	0.452192	0.0266918
	21d	0.193446	0.188156	0.200267	0.193956	0.00607194
	28d	0.103665	0.105112	0.107321	0.105366	0.00184104
esl	0d	0.0698304	0.0785633	0.0865693	0.078321	0.00837208
	7d	0.0143779	0.0158431	0.0185814	0.0162675	0.0021336
	14d	0.0142786	0.0149885	0.01468	0.0146491	0.000355956
	21d	0.0142786	0.0144779	0.0153034	0.0146867	0.000543362
	28d	0.0017481	0.00120229	0.000286337	0.00107891	0.000738649
Nox5		Repeat1	Repeat2	Repeat3	Aveage	Stdev
Wild	0d	1	1	1	1	0
	7d	1.3927	1.65519	1.58766	1.54518	0.136302
	14d	1.55234	2.06816	2.06397	1.89482	0.296607
	21d	0.967666	1.23018	1.0848	1.09422	0.131512
	28d	2.2182	2.65388	3.10542	2.65916	0.443633
esl	0d	6.39554	7.94032	8.49823	7.61136	1.08926
	7d	0.83433	0.913345	0.879951	0.875875	0.0396651
	14d	0.628742	0.762179	0.792508	0.72781	0.0871248
	21d	0.339734	0.345035	0.280296	0.321688	0.0359447
	28d	0.0235656	0.030075	0.0289972	0.0275459	0.00348893
Nox6		Repeat1	Repeat2	Repeat3	Aveage	Stdev
Wild	0d	1	1	1	1	0
	7d	2.62926	3.39225	2.70808	2.90986	0.419615
	14d	6.85933	10.2644	10.1718	9.0985	1.93973
	21d	7.9805	10.4196	10.1369	9.51234	1.33413
	28d	7.35755	9.20617	10.0018	8.85517	1.35661
esl	0d	9.7447	12.2775	12.3523	11.4582	1.48437
	7d	0.730513	0.973395	0.854624	0.852844	0.12145
	14d	0.247219	0.254874	0.183559	0.228551	0.0391517
	21d	0.256294	0.342749	0.234434	0.277826	0.0572777
	28d	0.515736	0.568503	0.425487	0.503242	0.0723215
Nox7		Repeat1	Repeat2	Repeat3	Aveage	Stdev
Wild	0d	1	1	1	1	0
	7d	2.88547	2.55256	3.69792	3.04532	0.589172
	14d	7.75581	7.52397	10.6377	8.63916	1.73466
	21d	10.93	8.45193	12.5976	10.6599	2.08601
	28d	4.67035	5.1379	7.40364	5.7373	1.46191
esl	0d	14.2868	12.761		13.5239	1.07891
	7d	2.96585	2.8697	4.66421	3.49992	1.00945
	14d	2.2865	2.24653	3.23837	2.59047	0.561456
	21d	0.807999	0.760297	1.11976	0.896019	0.19523
	28d	0.477054	0.462328	0.971722	0.637034	0.289941
FR07		Repeat1	Repeat2	Repeat3	Aveage	Stdev
Wild	0d	1	1	1	1	0
	7d	0.566161	0.617342	0.629295	0.604266	0.0335368
	14d	0.738849	0.850437	0.964515	0.851267	0.112835
	21d	0.556642	0.657268	0.812085	0.675332	0.128676
	28d	0.564946	0.600727	0.637979	0.601217	0.0365189
esl	0d	0.465481	0.478262	0.472381	0.472041	0.00639725
	7d	0.193974	0.207817	0.218362	0.206718	0.0122308
	14d	0.141194	0.151169	0.151891	0.148085	0.00597826
	21d	0.0983074	0.1049	0.107342	0.103516	0.00467333
	28d	0.00593162	0.00327686	0.00209352	0.00376733	0.0019655
