# Supplementary material for: Involvement of NADPH oxidase isoforms in the production of O2− manipulated by ABA in the senescing leaves of early-senescence-leaf (esl) mutant rice (Oryza sativa)
Source: PLoS One. 2018 Jan 8;13(1):e0190161. doi: 10.1371/journal.pone.0190161 (PMC5757929; doi:10.1371/journal.pone.0190161)
Supplement: S6 Table — (XLSX) [file pone.0190161.s006.xlsx]

## Sheet: Sheet1
S6 Table. Transcriptional analyses of OsNox isoforms in the detached leaf segments of two genotypes treated by exogenous ABA solution.
OsNox1	ABA	Repeat1	Repeat2	Repeat3	Aveage	Stdev
Wild	CK	1.01585	1.01585	0.969036	1.00025	0.0270291
esl	CK	0.568066	0.561602	0.555212	0.561627	0.00642688
Wild	10 µM	0.0729638	0.0702535	0.0673362	0.0701845	0.00281443
esl	10µM	0.0112233	0.010148	0.00909992	0.0101571	0.00106172
Wild	50 µM	0.024038	0.0233555	0.0250572	0.0241502	0.000856373
esl	50µM	0.00700807	0.0069467	0.00654654	0.00683377	0.000250636
Wild	100 µM	0.0398893	0.037323	0.0332392	0.0368172	0.00335378
esl	100µM	0.0042298	0.00403495	0.00345934	0.00390803	0.000400605
Wild	500 µM	0.0330491	0.03297	0.0317938	0.0326043	0.00070305
esl	500µM	0.0140249	0.0139861	0.012832	0.0136143	0.000677844
OsNox2	ABA	Repeat1	Repeat2	Repeat3	Aveage	Stdev
Wild	CK	0.979619	0.979619	1.04204	1.00043	0.0360406
esl	CK	0.476244	0.482765	0.489377	0.482795	0.00656648
Wild	10µM	1.70119	1.76083	1.66551	1.70917	0.0481593
esl	10µM	1.58248	1.70751	1.70518	1.66505	0.071523
Wild	50µM	2.44717	2.53197	2.62073	2.53329	0.0867852
esl	50µM	1.7239	1.67822	1.7899	1.73067	0.0561506
Wild	100µM	2.14296	1.99584	2.12509	2.08796	0.0802831
esl	100µM	2.03005	2.11083	1.86772	2.00287	0.123812
Wild	500µM	2.39762	2.47285	2.59526	2.48858	0.0997578
esl	500µM	1.63677	1.47535	1.39751	1.50321	0.122036
OsNox3	ABA	Repeat1	Repeat2	Repeat3	Aveage	Stdev
Wild	CK	1.00869	1.00869	1	1.00579	0.00501749
esl	CK	0.60332	0.58363	0.564583	0.583845	0.0193695
Wild	10µM	0.0470997	0.0459186	0.0452395	0.0460859	0.000941284
esl	10µM	0.0629475	0.0601567	0.0626828	0.061929	0.00154056
Wild	50µM	0.0526511	0.05139	0.0452611	0.0497674	0.00395316
esl	50µM	0.0638656	0.0620266	0.0619267	0.0626063	0.00109175
Wild	100µM	0.0365742	0.037823	0.0360156	0.0368042	0.000925395
esl	100µM	0.0801505	0.0814203	0.0841466	0.0819058	0.0020418
Wild	500µM	0.0419359	0.0403502	0.039927	0.0407377	0.00105901
esl	500µM	0.0589298	0.0578295	0.0511387	0.055966	0.0042166
OsNox5	ABA	Repeat1	Repeat2	Repeat3	Aveage	Stdev
Wild	CK	1	1	1	1	0
esl	CK	0.17525	0.175371	0.175491	0.175371	0.000120468
Wild	10µM	3.56359	3.82324	4.10418	3.83034	0.270362
esl	10µM	1.73043	1.89513	1.92154	1.84903	0.10356
Wild	50µM	2.32869	2.30086	2.1944	2.27465	0.0708785
esl	50µM	2.00606	1.9468	1.16726	1.70671	0.468112
Wild	100µM	1.41404	1.35075	1.33632	1.36704	0.041339
esl	100µM	1.10497	1.14632	1.18247	1.14458	0.0387827
Wild	500µM	2.06745	2.06349	1.95914	2.03003	0.061424
esl	500µM	0.892325	0.834541	0.839217	0.855361	0.0320967
OsNox6	ABA	Repeat1	Repeat2	Repeat3	Aveage	Stdev
Wild	CK	1.02902	1.02902	0.971797	1.00995	0.0330385
esl	CK	0.229435	0.225763	0.22215	0.225783	0.00364298
Wild	10µM	2.60323	2.42631	2.17584	2.40179	0.21475
esl	10µM	1.94254	1.77426	1.67639	1.79773	0.134621
Wild	50µM	1.3151	1.20383	1.10577	1.20823	0.104737
esl	50µM	1.52678	1.5557	1.51547	1.53265	0.0207472
Wild	100µM	1.96271	1.71558		1.83914	0.17475
esl	100µM	1.63608	1.73603		1.68605	0.070676
Wild	500µM	1.59769	1.58849	1.53749	1.57456	0.032427
esl	500µM	0.686653	0.59738	0.46634	0.583458	0.110814
OsNox7	ABA	Repeat1	Repeat2	Repeat3	Aveage	Stdev
Wild	CK	0.965629	0.965629	1	0.977086	0.0198441
esl	CK	0.389504	0.392183	0.394881	0.39219	0.00268824
Wild	10µM	0.425943	0.450218	0.351233	0.409131	0.0515894
esl	10µM	0.704223	0.716067	0.654309	0.691533	0.0327766
Wild	50µM	3.55965	3.63673	3.6892	3.62853	0.0651634
esl	50µM	2.26079	2.12327	2.21337	2.19915	0.0698547
Wild	100µM	4.64932	5.00786	5.4895	5.04889	0.421591
esl	100µM	4.06237	3.79488	3.99648	3.95125	0.139364
Wild	500µM	8.04349	8.70009	9.35681	8.70013	0.656659
esl	500µM	3.60962	3.71034	3.61481	3.64492	0.0567079
OsFR07	ABA	Repeat1	Repeat2	Repeat3	Aveage	Stdev
Wild	CK	0.99973	0.99973	1	0.99982	0.000156035
esl	CK	0.5405	0.523258	0.506429	0.523396	0.017036
Wild	10µM	0.0340976	0.0297275	0.0241327	0.0293193	0.00499497
esl	10µM	0.0184437	0.0198309	0.0188077	0.0190274	0.000719224
Wild	50µM	0.0291497	0.0246956	0.0151655	0.0230036	0.00714399
esl	50µM	0.00659742	0.00502184	0.00491058	0.00550995	0.000943419
Wild	100µM	0.0124295	0.0114225	0.00987395	0.011242	0.00128729
esl	100µM	0.0111578	0.0106146	0.00686334	0.00954525	0.00233842
Wild	500µM	0.0102389	0.00671399	0.00595986	0.00763759	0.00228416
esl	500µM	0.00631282	0.00527191	0.00409909	0.00522794	0.00110752
